# Supplementary material for: Yahtzee: An Anonymized Group Level Matching Procedure
Source: PLoS One. 2013 Feb 5;8(2):e55760. doi: 10.1371/journal.pone.0055760 (PMC3564933; doi:10.1371/journal.pone.0055760)
Supplement: Supplementary Material S1 — R program that can be modified to implement the procedure with any dataset. R program that estimates the number of values needed per record to generate a specific classification error. (ZIP) [file pone.0055760.s001.zip]

Archive with 4 entries (3 files):
- SIMyahtzee.R
- Yahtzee.R
- __MACOSX/
- __MACOSX/._Yahtzee.R
