# Supplementary material for: Yahtzee: An Anonymized Group Level Matching Procedure
Source: PLoS One. 2013 Feb 5;8(2):e55760. doi: 10.1371/journal.pone.0055760 (PMC3564933; doi:10.1371/journal.pone.0055760)
Supplement: Supplementary Material S1 — R program that can be modified to implement the procedure with any dataset. R program that estimates the number of values needed per record to generate a specific classification error. (ZIP) [file pone.0055760.s001.zip › SIMyahtzee.R]

# SIMyahzee.R

#
# Jason J. Jones, Robert M. Bond, Christopher J. Fariss, Jaime E. Settle, Adam Kramer, Cameron Marlow, James H. Fowler
# Yahtzee: An Anonymized Group Level Matching Procedure
#
# available here: http://arxiv.org/abs/1112.1038
#
# The simulation code is also included in the Appendix section of the paper cited above
#

t<-0.45   # behavior rate (turnout rate for the voting experiment)
mm<-0.3   # match rate
n<-100000 # total sample
g<-5      # group size
m<-56     # observations per person
m2<-27    # additional observations per person to eliminate asymmetry

n0<-round(mm*(1-t)*n) # number of matched abstainers
n1<-round(mm*t*n)     # number of matched voters
n2<-n-n0-n1           # number of mismatched


# 0 = matched abstainer, 1 = matched voter, 2 = mismatched
type<-c(rep(0,n0),rep(1,n1),rep(2,n2)) 

# generate matched abstainer observations
y0<-matrix(rbinom(n0*m,g-1,t),ncol=m)

# generate matched voter observations
y1<-matrix(rbinom(n1*m,g-1,t)+1,ncol=m)

# generate mismatched observations
y2<-matrix(rbinom(n2*m,g,t),ncol=m)

# join groups
y<-rbind(y0,y1,y2)

# initialize prediction vector
pred_type<-rep(NA,n)

# loop through each person to predict type and probabilities
for(i in 1:n) {
 pred_type[i]<-which.max(c(sum(dbinom(y[i,],  g-1,t, log=T)),
                           sum(dbinom(y[i,]-1,g-1,t, log=T)),
                           sum(dbinom(y[i,],  g,  t, log=T))))-1
}

# redraw the less frequent types to increase accuracy
if(m2>0) {

 # identify redo set
 redo_set<-which(pred_type==ifelse(t<0.5,0,1))
 
 # generate more matched abstainer observations
 yy0<-matrix(rbinom(n0*m2,g-1,t),ncol=m2)

 # generate more matched voter observations
 yy1<-matrix(rbinom(n1*m2,g-1,t)+1,ncol=m2)

 # generate more mismatched observations
 yy2<-matrix(rbinom(n2*m2,g,t),ncol=m2)

 # join groups
 yy<-rbind(yy0,yy1,yy2)

 # loop through each person in redo set to predict type
 for(i in redo_set) {
  pred_type[i]<-which.max(c(sum(dbinom(c(y[i,],yy[i,]),  g-1,t, log=T)),
                            sum(dbinom(c(y[i,],yy[i,])-1,g-1,t, log=T)),
                            sum(dbinom(c(y[i,],yy[i,]),  g,  t, log=T))))-1
 }
}

# probability predicted matched abstainer is correctly identified
sum(pred_type==0&type==0)/sum(pred_type==0)

# probability predicted matched voter is correctly identified
sum(pred_type==1&type==1)/sum(pred_type==1)
