# Supplementary material for: Yahtzee: An Anonymized Group Level Matching Procedure
Source: PLoS One. 2013 Feb 5;8(2):e55760. doi: 10.1371/journal.pone.0055760 (PMC3564933; doi:10.1371/journal.pone.0055760)
Supplement: Supplementary Material S1 — R program that can be modified to implement the procedure with any dataset. R program that estimates the number of values needed per record to generate a specific classification error. (ZIP) [file pone.0055760.s001.zip › Yahtzee.R]

# Yahzee.R
#
# Jason J. Jones, Robert M. Bond, Christopher J. Fariss, Adam D. I. Kramer, Jaime E. Settle, Cameron Marlow, James H. Fowler
# Yahtzee: An Anonymized Group Level Matching Procedure
#
# available here: http://arxiv.org/abs/1112.1038
#
# For general questions about the manuscript contact:
# James H. Fowler: jhfowler@ucsd.edu
#
# For questions about this code please contact:
# Jason Jones: jasonj@ucsd.edu
# Robert Bond: rmbond15@gmail.com
# or Chris Fariss: cjf0006@gmail.com
#
### Code Notes ###
#
# This is example code that can be modified to implememnt the Yahtzee 2.4 algorithim
#
# The data files --- 'DESTINATION_FILE.csv' and 'ORIGIN_FILE.csv' --- must be included in the working directory for this R program to excute succefully.
# The working directory can be found using the 'getwd()' function in R
#
# In our application the DESTIMATION_FILE.csv contains 8 columns and ORIGIN_FILE.csv contains 4. 
# These values will vary by application. For example our origin dataset contained 4 columns: 'first_name', 'last_name', 'dob' and 'behavior'.
# We used the first 3 columns to create the hash and the fourth column is the behavior of interes.
# In the destination dataset in our application we had 8 columns because dob with broken into a year, month and day column.
# In the code below we provide the code we used to merge these columns together. Although this will not be necessary if dob is already combined into YYYYMMDD format.
# Other applications may use different information to identify individual records.
#
# This R program makes use of one library.
# If the 'digest' package is not installed the use the following command 'install.packages("digest")'
# The digest package provides a function 'digest()' for the creation of hash digests of arbitrary R objects (using the md5, sha-1, sha-256 and crc32 algorithms). 
#
### end notes ### 

# load necessary libraries  
library(digest)

# determine the amount of time the program takes to excute
time_start = Sys.time()

# use the SIMyahtzee.R program to determine the number of observations necessary to achieve a pretermined level of preceision for the indvidual level estimates of the behavior 
required_obs <- 25

# the log file caputes text information about the data processing as the program excutes  
log_file <- "log_file.txt"

# Create a large set of salts to use.  We only have to do this once.
loop_max = 1000
quick.number.to.letter <- function(my_num) {
	if (my_num <= 0) {
		# This function not intended for negative numbers.
		return("A")
	}
	results <- NULL
	while (my_num != 0) {
		remainder = my_num %% 26
		my_num = floor(my_num/26)
		results = paste(results, LETTERS[remainder+1], sep="")
	}
	return(results)
}

salts <- NULL
for (i in 1:loop_max) {
	salts <- c(salts, quick.number.to.letter(i))
}
sum(duplicated(salts)) # Zero

# Set the group size. (we selected 5 for our application but this is an arbitrary choice.)
# No counts will be taken from groups not of this size.
group_size = 5
loop_count = 1

# Load the destination dataset
destination <- read.csv("DESTINATION_FILE.csv", header=TRUE)

# Remove invalid records.
destination$remove = (is.na(destination$dob_day) | is.na(destination$dob_month) | is.na(destination$dob_year) | is.na(destination$first_name) | is.na(destination$last_name))
destination$remove = (destination$remove | destination$dob_day == 0 | destination$dob_month == 0 | destination$dob_year == 0)
destination$remove = (destination$remove | destination$first_name == "NULL" | destination$last_name == "NULL")
destination <- destination[!destination$remove, 1:ncol(destination)]

# Set the name to uppercase, format date as YYYYMMDD and concatenate all these to create the input to the hash.
destination$tohash <- paste(toupper(destination$first_name), toupper(destination$last_name), format(as.Date(paste(destination$dob_year, "/", destination$dob_month, "/", destination$dob_day, sep="")), 
"%Y%m%d"), sep="") 

# Load the orgin file.
orgin <- read.csv("ORIGIN_FILE.csv", header=TRUE)

# Remove invalid origin data records.
orgin$remove = (is.na(orgin$first_name) | is.na(orgin$last_name) | is.na(orgin$dob) | is.na(orgin$behavior))
orgin <- orgin[!orgin$remove,1:ncol(origin)]

# Set the name to uppercase, format date as YYYYMMDD and concatenate all these to create the input to the hash.
orgin$tohash <- paste(toupper(orgin$first_name), toupper(orgin$last_name), orgin$dob, sep="")

### Begin a loop to repeatedly group origin records and use behavioral frequencies to label destination records ###
start_destination_record_count = nrow(destination) # The termination condition is >= 99% labeled.
labeled_destination_record_count = 0 
while ((loop_count <= loop_max) & ((labeled_destination_record_count/start_destination_record_count) < .99)) {

write(paste("-----", loop_count, "-----"), file=log_file, append=TRUE, sep="")
write(paste("Begin iteration", loop_count, "at", Sys.time()), file=log_file, append=TRUE, sep="")

# Calculate a hash for each row
# Each round, we will add a different salt to the hash.
destination$hash_value = sapply(paste(as.character(destination$tohash), salts[loop_count], sep=""), digest, algo="sha256", serialize=FALSE)

# Only keep the last 7 hash places.  These values are the largest we can handle numerically.
destination$hash_value = substr(destination$hash_value, 58, 64)

# The mod value should be the number that will maximize the number of groups of specified group size
mod_value = round(nrow(orgin)/group_size)

# Mod to get each rows group label
destination$group_label = as.numeric(as.hexmode(destination$hash_value)) %% mod_value


# Calculate a hash for each row
# Each round, we will add a different salt to the hash.
orgin$hash_value = sapply(paste(as.character(orgin$tohash), salts[loop_count], sep=""), digest, algo="sha256", serialize=FALSE)

# Only keep the last 7 hash places.  These values are the largest we can handle numerically.
orgin$hash_value = substr(orgin$hash_value, 58, 64)

# Group the origin file with the same mod value we used on the destination file
orgin$group_label = as.numeric(as.hexmode(orgin$hash_value)) %% mod_value

# Count the records per group and the number of people who exhibit the behavior per group
ct1 = xtabs( ~ group_label, data=orgin)
group_data = data.frame(as.numeric(names(ct1)), as.numeric(ct1))
names(group_data) = c("group_label", "group_count")

ct2 = xtabs(behavior ~ group_label, data=orgin)
group_data2 = data.frame(as.numeric(names(ct2)), as.numeric(ct2))
names(group_data2) = c("group_label", "group_behavior_count")

# It is a safe assumption that ct1 and ct2 will have the same set of groups (unless you tell the R program to drop empty groups, which we don't).
# It is NOT always a safe assumption that ct1 and ct2 will have a complete list of all possible groups.
# It is possible some potential modulus remainder is not present in the group of observed hashes.
group_data <- merge(group_data, group_data2)

# Log some statistics concerning group sizes.
write("Group Size summary:", file=log_file, append=TRUE, sep="")
write(names(summary(group_data$group_count)), file=log_file, append=TRUE, sep="\t", ncolumns=6)
write(summary(group_data$group_count), file=log_file, append=TRUE, sep="\t", ncolumns=6)

# Find those groups that are of the previously specified group size.
good_groups = (group_data$group_count == 5)

write(paste("We looked for groups of size", group_size), file=log_file, append=TRUE, sep="")
write(paste("We found", sum(good_groups), "such groups out of", length(good_groups), "total groups."), file=log_file, append=TRUE, sep="")
if (sum(good_groups) == 0) {
	# Provide unmatching group label if there are no good groups.
	good_group_values = data.frame(-9999, -1)
} else {
	good_group_values = data.frame(group_data$group_label[good_groups], group_data$group_behavior_count[good_groups])
}
names(good_group_values) = c("group_label", paste("yahtzee", loop_count, sep=""))

destination <- merge(destination, good_group_values, all.x=TRUE, all.y=FALSE)

# Remove the group_label and hash_value columns
destination <- destination[,-match("group_label",names(destination))]
destination <- destination[,-match("hash_value",names(destination))]

# Check to see if we have enough obs for each destination record.
destination$filled_columns = rowSums(!is.na(destination)) - 9  # There are variable columns in the data in our application.  All other are yahtzees.
labeled_destination_record_count = sum(destination$filled_columns >= required_obs)

write("Observations per row summary:", file=log_file, append=TRUE, sep="")
write(names(summary(destination$filled_columns)), file=log_file, append=TRUE, sep="\t", ncolumns=6)
write(summary(destination$filled_columns), file=log_file, append=TRUE, sep="\t", ncolumns=6)
write(paste("How many destination records have at least", required_obs, "obs?", labeled_destination_record_count), file=log_file, append=TRUE, 
sep="")
write(paste("What percent of all destination records have at least", required_obs, "obs?", labeled_destination_record_count/nrow(destination)),
file=log_file, append=TRUE, sep="")

# Remove the filled_columns column
destination <- destination[,-match("filled_columns",names(destination))]

loop_count = loop_count + 1
}
### Ended the loop ###

# Write out all the observed behavior counts for each destination record.
write.table(destination, file="Results.csv", append=TRUE, col.names=FALSE, row.names=FALSE, sep=",")

time_diff = Sys.time() - time_start
write(print(time_diff), file=log_file, append=TRUE, sep="")


### end file ###
